# Supplementary material for: Diagnostic Yields of Trio-WES Accompanied by CNVseq for Rare Neurodevelopmental Disorders
Source: Front Genet. 2019 May 24;10:485. doi: 10.3389/fgene.2019.00485 (PMC6542989; doi:10.3389/fgene.2019.00485)
Supplement: TABLE S1 — Demographics and clinical feature HPO input and output of the cohort. [file Table_1.xlsx]

## Sheet: Sheet1
Patient ID	Sex	Age of diagnostic time	HPO input	HPO output
Patient_1	female	10 m	hearing impairment, abnormality of the nervous system, motor deterioration, leukoencephalopathy, leukodystrophy, muscle weakness, abnormality of limbs	hearing impairment, motor deterioration
Patient_2	male	21 m	abnormality of the neck, abnormality of the nervous system, delayed speech and language development, abnormality of the skeletal system, abnormality of the cardiovascular system, atrial septal defect, abnormality of the respiratory system, chronic obstructive pulmonary disease, abnormality of the immune system	delayed speech and language development, atrial septal defect
Patient_3	male	76 m	sinusitis, motor deterioration, myotonia, reduced tendon reflexes, slurred speech, abnormal posturing, poor fine motor coordination, peripheral neuropathy, EMG abnormality, neuropathy, talipes equinovarus	talipes equinovarus, EMG abnormality, neuropathy
Patient_4	male	9 m	drooling, cognitive impairment, motor deterioration, athetosis, febrile seizures, cerebral dysmyelination, abnormality of carnitine metabolism
Patient_5	male	2 m	impaired pursuit initiation and maintenance, microtia, subarachnoid hemorrhage, intracranial hemorrhage, abnormality of the cerebral white matter, myotonia, Babinski sign, abnormality of lateral ventricle, adducted thumb, rickets, meconium stained amniotic fluid, jaundice, single transverse palmar crease, atrial septum defect, gastrointestinal hemorrhage, thrombocytosis, anemia, hypofibrinogenemi…
Patient_6	female	18 m	disturbance of facial expression, intellectual disability, absence seizures, pointed chin, cupped ear, EEG abnormality, cerebral hypoplasia, abnormality of the skeletal system, abnormality of the ear, abnormality of the cardiovascular system, hypotonia, valgus foot deformity	pointed chin, cupped ear, motor deterioration, intellectual disability, seizures, atrial septal defect, patent ductus arteriosus, hypotonia
Patient_7	female	11 m	facial asymmetry, prominent nasal bridge, hypotelorism, large forehead, downturned corners of mouth, abnormality of the globe, hypotelorism, abnormality of the pinna, abnormality of the nervous system, microcephaly, motor deterioration, premature closure of fontanelles, abnormality of the musculature, hypotonia, malabsorption
Patient_8	male	10 m	microcephaly, long philtrum, depressed nasal bridge, abnormality of the nervous system, abnormality of the skeletal system, growth abnormality	depressed nasal bridge, long philtrum, depressed nasal bridge, microcephaly
Patient_9	female	9 m	delayed speech and language development, cognitive impairment, global developmental delay, motor deterioration, Babinski sign, myotonia of the lower limb, corpus callosum atrophy, abnormality of body weight
Patient_10	male	32 m	motor deterioration, delayed social development, autistic behavior, delayed myelination, Arnold-Chiari type I malformation, intellectual disability, absent patellar reflexes, hypertelorism,
Patient_11	male	5 m	drooling, myotonia, Babinski sign, delayed myelination, adducted thumb, poor head control
Patient_12	male	4 m	lactic acidosis, microcephaly, spasmus nutans, vertical nystagmus, seizures, global developmental delay, myotonia, myoclonus, athetosis, EEG abnormality, rontotemporal cerebral atrophy, dilation of lateral ventricles, cerebral atrophy, adducted thumb, eczema, skin rash, sinus tachycardia	seizures, global developmental delay
Patient_13	female	12 m	abnormality of facial appearance, intellectual disability, abnormality of the globe, hearing abnormality, motor deterioration, cerebral palsy, adducted thumb, appendicular hypotonia	intellectual disability, motor deterioration, hypotonia
Patient_14	male	83 m	sinusitis, mastoiditis, short attention span, delayed speech and language development, intellectual disability, chorioretinopathy, functional motor problems, inguinal hernia, abnormality of the digestive system
Patient_15	female	26 m	abnormality of the neck, microcephaly, long philtrum, almond-shaped palpebral fissure, frontal bossing, abnormality of the ear, short attention span, delayed speech and language development, poor eye contact, intellectual disability, poor fine motor coordination, diffuse leukoencephalopathy, CNS demyelination, abnormality of lateral ventricle, obtundation status, jaundice, abnormality of the musc…
Patient_16	female	15 m	hearing impairment, delayed speech and language development, cognitive impairment, global developmental delay, motor deterioration, loss of speech, myotonia of the lower limb, poor fine motor coordination
Patient_17	male	48 m	sinusitis, hypertelorism, hearing abnormality, abnormality of the pinna, delayed speech and language development, intellectual disability, global developmental delay, motor deterioration, slurred speech, incomprehensible speech, attention deficit hyperactivity disorder, delayed social development, obtundation status, sinusitis, muscular hypotonia
Patient_18	male	50 m	cognitive impairment, loss of speech, falls, incomprehensible speech, impaired pain sensation, decreased Achilles reflex, decreased patellar reflex, obtundation status, muscle weakness, Talipes equinovalgus
Patient_19	male	10 m	hypertelorism, sparse eyebrow, abnormality of the eye, ptosis, abnormality of the ear, Babinski sign, obtundation status, abnormal muscle tone, valgus foot deformity, foot dorsiflexor weakness
Patient_20	male	4 m	abnormality of the globe, abnormal flash visual evoked potentials, conductive hearing impairment, mixed hearing impairment, intellectual disability, developmental regression, abnormal auditory evoked potentials, cerebral dysmyelination, abnormality of the internal capsule, abnormality of the subarachnoid space, abnormality of the cardiovascular system, patent foramen ovale, laryngeal dystonia, EM…
Patient_21	male	18 m	motor deterioration, intellectual disability, loss of speech, abnormality of the voice, weak cry, abnormality of the musculature, appendicular hypotonia, hypotonia	intellectual disability, loss of speech
Patient_22	male	21 m	increased facial adipose tissue, drooling, strabismus, protruding ear, delayed speech and language development, cognitive impairment, global developmental delay, motor deterioration, EEG abnormality, difficulty walking, increased subcutaneous truncal adipose tissue, pes planus, lower limb asymmetry	delayed speech and language development, intellectual disability, pes planus
Patient_23	male	38 m	intellectual disability, moderate receptive language delay, obtundation status, aggressive behavior, abnormality of lateral ventricle, delayed social development, abnormality of the choroid plexus, poor eye contact
Patient_24	female	13 m	glandular hypospadias, hearing impairment, high-frequency hearing impairment, intellectual disability, motor deterioration, abnormality of the corpus callosum, developmental regression, delayed myelination, dilation of lateral ventricles, widened subarachnoid space, respiratory insufficiency due to muscle weakness, obtundation status, mastoiditis, hypotonia, appendicular hypotonia, valgus foot de…	intellectual disability, motor deterioration, hearing impairment, respiratory insufficiency due to muscle weakness, generalized hypotonia
Patient_25	male	15 m	low-set ears, protruding ear, obtundation status, motor deterioration, appendicular hypotonia, delayed myelination, dilation of lateral ventricles, widened subarachnoid space,	low-set ears, motor deterioration, hypotonia
Patient_26	male	19 m	obtundation status, poor fine motor coordination, motor deterioration, intellectual disability, delayed speech and language development, external ear malformation, esotropia, appendicular hypotonia, calcaneovalgus deformity, delayed myelination, long philtrum, poor eye contact
Patient_27	male	8 m	abnormality of the middle ear, seizures, myotonia, EEG abnormality, febrile seizures, abnormal posturing, ankle clonus, widened subarachnoid space, adducted thumb, poor head control
Patient_28	female	20 m	abnormality of the pinna, bilateral external ear deformity, delayed speech and language development, cognitive impairment, global developmental delay, motor deterioration, Poor fine motor coordination, delayed myelination, obtundation status, abnormality of the distal phalanx of the 4th finger, petechiae, erythema nodosum, abnormality of cardiac morphology, abnormality of cardiovascular system mo…
Patient_29	male	21 m	cognitive impairment, motor deterioration, cerebral atrophy, difficulty walking, incomprehensible speech, Poor fine motor coordination, obtundation status, muscular hypotonia, Talipes equinovalgus
Patient_30	male	2 m	methylmalonic aciduria, myotonia, widened subarachnoid space, flexion contracture, Vitamin B6 deficiency
Patient_31	female	6 m	abnormality of the cerebral white matter, Babinski sign, delayed myelination, widened subarachnoid space, weight loss, Abnormality of zinc homeostasis, elevated alkaline phosphatase of bone origin, Vitamin B12 deficiency, recurrent respiratory infections, muscular hypotonia, poor head control, abnormality of lower limb bone
Patient_32	male	32 m	abnormality of the globe, abnormal stereopsis, motor deterioration, periventricular leukomalacia, obtundation status, cerebral palsy, abnormal homeostasis, hyperbilirubinemia, abnormality of the respiratory system, pneumonitis, abnormality of the immune system, hypotonia, difficulty walking, abnormality of the digestive system, jaundice
Patient_33	male	25 m	autistic behavior, impaired social interactions, short attention span, delayed speech and language development, cognitive impairment, global developmental delay, motor deterioration, cerebral dysmyelination, neurodevelopmental delay
Patient_34	female	84 m	short attention span, delayed speech and language development, hyperactivity, cognitive impairment, global developmental delay, motor deterioration, slurred speech, neurodevelopmental delay	cognitive impairment, global developmental delay
Patient_35	male	3 m	nephrotic syndrome, microcephaly, abnormal involuntary eye movements, delayed myelination, widened subarachnoid space, adducted thumb, hyperammonemia, elevated serum creatinine, neonatal hypotonia	neonatal hypotonia
Patient_36	male	10 m	delayed speech and language development, global developmental delay, motor deterioration, leukoencephalopathy, Babinski sign, myotonia of the lower limb, adducted thumb, patent foramen ovale, fever, poor head control, peroneal muscle atrophy	global developmental delay, Babinski sign
Patient_37	female	16 m	microcephaly, delayed speech and language development, global developmental delay, hyporeflexia, motor deterioration, developmental regression, diminished movement, Babinski sign, fine motor deterioration, widened subarachnoid space, hypotonia	delayed speech and language development, microcephaly, hypotonia, motor deterioration, developmental regression
Patient_38	female	16 m	delayed closure of the anterior fontanelle, frontal bossing, increased head circumference, abnormal location of ears, delayed speech and language development, motor deterioration, tetraparesis, cerebral dysmyelination, valgus foot deformity	increased head circumference, motor deterioration
Patient_39	female	7 m	nystagmus, aplasia of the inner ear, motor deterioration, myotonia, dural ectasia, delayed myelination, cognitive impairment, decreased plasma free carnitine, poor head control
Patient_40	female	15 m	microcephaly, impaired social interactions, delayed speech and language development, intellectual disability, seizures, global developmental delay, EEG abnormality, delayed fine motor development, motor deterioration, vomiting, feeding difficulties	microcephaly, intellectual disability, seizures, global developmental delay
Patient_41	male	8 m	global developmental delay, hypermyotonia, motor deterioration, growth retardation, poor head control
Patient_42	male	45 m	seizures, lethargy, gait disturbance, febrile seizures, impulsive or violent behavior, hypokalemia, hypocalcemia, elevated alkaline phosphatase, abnormal levels of creatine kinase in blood, difficulty climbing stairs, elevated hepatic transaminases
Patient_43	male	5 m	abnormality of the renal pelvis, delayed speech and language development, poor eye contact, motor deterioration, delayed fine motor development, food intolerance, pneumonia, vomiting, abnormality of the stomach, feeding difficulties	motor deterioration, feeding difficulties
Patient_44	male	7 m	microcephaly, nystagmus, delayed speech and language development, global developmental delay, motor deterioration, dystrophy, feeding difficulties	microcephaly, nystagmus, delayed speech and language development, global developmental delay, motor deterioration, dystrophy
Patient_45	female	16 m	impaired social interactions, intellectual disability, difficulty walking, motor deterioration, blond hair	intellectual disability, blond hair
Patient_46	female	29 m	autistic behavior, punding, impaired social interactions, hyperactivity, intellectual disability, global developmental delay, motor deterioration, loss of speech, abnormality of cardiac morphology, atrial septal defect, pulmonic stenosis	punding, hyperactivity, intellectual disability
Patient_47	male	36 m	autistic behavior, impaired social interactions, short attention span, delayed speech and language development, intellectual disability, global developmental delay, motor deterioration, ventriculomegaly, frequent falls, abnormality of the septum pellucidum, tip-toe gait, cognitive impairment, hypotonia, difficulty climbing stairs
Patient_48	female	22 m	motor deterioration, areflexia, acetabular dysplasia, hypotonia	areflexia, acetabular dysplasia
Patient_49	female	88 m	high palate, micrognathia, intellectual disability, global developmental delay, poor coordination, abnormality of the tricuspid valve
Patient_50	male	8 m	methylmalonic aciduria, seizures, motor deterioration, abnormality of the corpus callosum, delayed myelination, widened subarachnoid space, abnormality of lateral ventricle, hyperhomocystinemia	hyperhomocystinemia, seizures,
Patient_51	male	22 m	neurological speech impairment, loss of speech, obtundation status, motor deterioration, bronchitis, appendicular hypotonia, decreased liver function, pes planus, talipes valgus
Patient_52	male	43 m	impaired social interactions, short attention span, delayed speech and language development, intellectual disability, neurodevelopmental delay, motor deterioration
Patient_53	female	2 m	cleft palate, poor eye contact, global developmental delay, pectus excavatum, adducted thumb, flexion contracture, dyspnea, dystrophy, feeding difficulties	global developmental delay, feeding difficulties
Patient_54	female	12 m	hearing impairment, delayed speech and language development, motor deterioration, leukoencephalopathy, Babinski sign, cerebral white matter agenesis, hypotonia
