# Supplementary material for: Diagnostic Yields of Trio-WES Accompanied by CNVseq for Rare Neurodevelopmental Disorders
Source: Front Genet. 2019 May 24;10:485. doi: 10.3389/fgene.2019.00485 (PMC6542989; doi:10.3389/fgene.2019.00485)
Supplement: TABLE S2 — Frequency of the systems affected in the cohort. [file Table_2.xlsx]

## Sheet: hop_freq
Clinical features	Frequency	Systems affected
motor deterioration	35	Abnormality of the nervous system
delayed speech and language development	20	Abnormality of the nervous system
global developmental delay	17	Abnormality of the nervous system
intellectual disability	17	Abnormality of the nervous system
obtundation status	12	Abnormality of the nervous system
cognitive impairment	11	Abnormality of the nervous system
delayed myelination	10	Abnormality of the nervous system
hypotonia	10	Abnormality of the musculature
adducted thumb	8	Abnormality of the skeletal system	Abnormality of limbs
Babinski sign	8	Abnormality of the nervous system
microcephaly	8	Abnormality of the nervous system	Abnormality of the skeletal system	Abnormality of head and neck
widened subarachnoid space	8	Abnormality of the nervous system
myotonia	7	Abnormality of the musculature
appendicular hypotonia	6	Abnormality of the musculature
impaired social interactions	6	Abnormality of the nervous system
poor head control	6	Abnormality of the musculature
short attention span	6	Abnormality of the nervous system
EEG abnormality	5	Abnormality of the nervous system
loss of speech	5	Abnormality of the nervous system
poor eye contact	5	Abnormality of the nervous system
seizures	5	Abnormality of the nervous system
valgus foot deformity	5	Abnormality of limbs
abnormality of lateral ventricle	4	Abnormality of the nervous system
abnormality of the globe	4	Abnormality of the eye
abnormality of the nervous system	4	abnormality of the nervous system
autistic behavior	4	Abnormality of the nervous system
difficulty walking	4	Abnormality of the nervous system	Abnormality of the musculature
feeding difficulties	4	Abnormality of the digestive system
hearing impairment	4	Abnormality of the ear
muscular hypotonia	4	Abnormality of the musculature
poor fine motor coordination	4	Abnormality of the nervous system
sinusitis	4	Abnormality of the skeletal system	Abnormality of head and neck	Abnormality of the immune system
abnormality of the cardiovascular system	3	abnormality of the cardiovascular system
abnormality of the digestive system	3	abnormality of the digestive system
abnormality of the ear	3	abnormality of the ear
abnormality of the musculature	3	abnormality of the musculature
abnormality of the pinna	3	Abnormality of the ear
abnormality of the skeletal system	3	abnormality of the skeletal system
cerebral dysmyelination	3	Abnormality of the nervous system
delayed social development	3	Abnormality of the nervous system
developmental regression	3	Abnormality of the nervous system
dilation of lateral ventricles	3	Abnormality of the nervous system
drooling	3	Abnormality of the nervous system	Abnormality of head and neck
febrile seizures	3	Abnormality of the nervous system
hypertelorism	3	Abnormality of head and neck	Abnormality of the eye
incomprehensible speech	3	Abnormality of the nervous system
jaundice	3	Abnormality of the digestive system
leukoencephalopathy	3	Abnormality of the nervous system
long philtrum	3	Abnormality of head and neck
muscle weakness	3	Abnormality of the musculature
neurodevelopmental delay	3	Abnormality of the nervous system
slurred speech	3	Abnormality of the nervous system
abnormal posturing	2	Abnormality of the nervous system
abnormality of cardiac morphology	2	Abnormality of the cardiovascular system
abnormality of the cerebral white matter	2	Abnormality of the nervous system
abnormality of the corpus callosum	2	Abnormality of the nervous system
abnormality of the immune system	2	abnormality of the immune system
abnormality of the neck	2	Abnormality of head and neck
abnormality of the respiratory system	2	abnormality of the respiratory system
athetosis	2	Abnormality of the nervous system
atrial septal defect	2	Abnormality of the cardiovascular system
cerebral atrophy	2	Abnormality of the nervous system
cerebral palsy	2	Abnormality of the nervous system
delayed fine motor development	2	Abnormality of the nervous system
difficulty climbing stairs	2	Abnormality of the musculature
dystrophy	2	Abnormality of the digestive system
EMG abnormality	2	Abnormality of the musculature
flexion contracture	2	Abnormality of the skeletal system	Abnormality of the musculature	Abnormality of connective tissue
frontal bossing	2	Abnormality of head and neck	Abnormality of the skeletal system
hearing abnormality	2	Abnormality of the ear
hyperactivity	2	Abnormality of the nervous system
hypotelorism	2	Abnormality of head and neck	Abnormality of the eye
mastoiditis	2	Abnormality of head and neck	Abnormality of the skeletal system
methylmalonic aciduria	2	Abnormality of the genitourinary system	Abnormality of metabolism/homeostasis
myotonia of the lower limb	3	Abnormality of the musculature
nystagmus	2	Abnormality of the eye
patent foramen ovale	2	Abnormality of the cardiovascular system
pes planus	2	Abnormality of limbs
pneumonia	2	Abnormality of the respiratory system
Poor fine motor coordination	2	Abnormality of the nervous system
protruding ear	2	Abnormality of the ear
Talipes equinovalgus	2	Abnormality of limbs
abnormal auditory evoked potentials	1	Abnormality of the nervous system
abnormal flash visual evoked potentials	1	Abnormality of the eye
abnormal homeostasis	1	Abnormality of metabolism/homeostasis
abnormal involuntary eye movements	1	Abnormality of the eye
abnormal levels of creatine kinase in blood	1	Abnormality of metabolism/homeostasis
abnormal location of ears	1	Abnormality of the ear
abnormal muscle tone	1	Abnormality of the musculature
abnormal stereopsis	1	Abnormality of the eye
abnormality of body weight	1	Growth abnormality
abnormality of cardiovascular system morphology	1	Abnormality of the cardiovascular system
abnormality of carnitine metabolism	1	Abnormality of metabolism/homeostasis
abnormality of facial appearance	1	Abnormality of head and neck
abnormality of limbs	1	abnormality of limbs
abnormality of lower limb bone	1	Abnormality of the skeletal system	abnormality of limbs
abnormality of the choroid plexus	1	Abnormality of the nervous system
abnormality of the distal phalanx of the 4th finger	1	Abnormality of the skeletal system	abnormality of limbs
abnormality of the eye	1	abnormality of the eye
abnormality of the internal capsule	1	Abnormality of the nervous system
abnormality of the middle ear	1	Abnormality of the ear
abnormality of the renal pelvis	1	Abnormality of the genitourinary system
abnormality of the septum pellucidum	1	Abnormality of the nervous system
abnormality of the stomach	1	Abnormality of the digestive system
abnormality of the subarachnoid space	1	Abnormality of the nervous system
abnormality of the tricuspid valve	1	Abnormality of the cardiovascular system
abnormality of the voice	1	Abnormality of the voice
Abnormality of zinc homeostasis	1	Abnormality of metabolism/homeostasis
absence seizures	1	Abnormality of the nervous system
absent patellar reflexes	1	Abnormality of the nervous system	Abnormality of limbs
acetabular dysplasia	1	Abnormality of the skeletal system	Abnormality of limbs
aggressive behavior	1	Abnormality of the nervous system
almond-shaped palpebral fissure	1	Abnormality of head and neck
anemia	1	Abnormality of blood and blood-forming tissues
ankle clonus	1	Abnormality of the nervous system	Abnormality of the skeletal system	Abnormality of limbs
aplasia of the inner ear	1	Abnormality of the ear
areflexia	1	Abnormality of the nervous system
Arnold-Chiari type I malformation	1	Abnormality of the nervous system
atrial septum defect	1	Abnormality of the cardiovascular system
attention deficit hyperactivity disorder	1	Abnormality of the nervous system
bilateral external ear deformity	1	Abnormality of the ear
blond hair	1	Abnormality of the integument
bronchitis	1	Abnormality of the respiratory system
calcaneovalgus deformity	1	Abnormality of the skeletal system	Abnormality of limbs
cerebral hypoplasia	1	Abnormality of the nervous system
cerebral white matter agenesis	1	Abnormality of the nervous system
chorioretinopathy	1	Abnormality of the eye
chronic obstructive pulmonary disease	1	Abnormality of the respiratory system
cleft palate	1	Abnormality of head and neck
CNS demyelination	1	Abnormality of the nervous system
conductive hearing impairment	1	Abnormality of the ear
corpus callosum atrophy	1	Abnormality of the nervous system
cupped ear	1	Abnormality of the ear
decreased Achilles reflex	1	Abnormality of the nervous system	Abnormality of limbs
decreased liver function	1	Abnormality of the digestive system
decreased patellar reflex	1	Abnormality of the nervous system	Abnormality of limbs
decreased plasma free carnitine	1	Abnormality of metabolism/homeostasis
delayed closure of the anterior fontanelle	1	Abnormality of head and neck	Abnormality of the skeletal system
depressed nasal bridge	1	Abnormality of head and neck
derebral dysmyelination	1	Abnormality of the nervous system
diffuse leukoencephalopathy	1	Abnormality of the nervous system
diminished movement	1	Abnormality of the nervous system
disturbance of facial expression	1	Abnormality of head and neck
downturned corners of mouth	1	Abnormality of head and neck
dural ectasia	1	Abnormality of the nervous system
dyspnea	1	Abnormality of the respiratory system
eczema	1	Abnormality of the integument	Abnormality of the integument
elevated alkaline phosphatase	1	Abnormality of metabolism/homeostasis
elevated alkaline phosphatase of bone origin	1	Abnormality of metabolism/homeostasis
elevated hepatic transaminases	1	Abnormality of the digestive system
elevated serum creatinine	1	Abnormality of metabolism/homeostasis
EMG: neuropathy	1	Abnormality of the musculature
erythema nodosum	1	Abnormality of the integument	Abnormality of the immune system
esotropia	1	Abnormality of the eye
external ear malformation	1	Abnormality of the ear
facial asymmetry	1	Abnormality of head and neck
falls	1	Abnormality of the nervous system
fever	1	Abnormality of metabolism/homeostasis
fine motor deterioration	1	Abnormality of the nervous system
food intolerance	1	Abnormality of metabolism/homeostasis
foot dorsiflexor weakness	1	Abnormality of the musculature	Abnormality of limbs
frequent falls	1	Abnormality of the nervous system	Abnormality of the musculature
functional motor problems	1	Abnormality of the nervous system
gait disturbance	1	Abnormality of the nervous system
gastrointestinal hemorrhage	1	Abnormality of the cardiovascular system	Abnormality of blood and blood-forming tissues	Abnormality of the digestive system
glandular hypospadias	1	Abnormality of the genitourinary system
growth abnormality	1	growth abnormality
growth retardation	1	growth abnormality
high palate	1	Abnormality of head and neck
high-frequency hearing impairment	1	Abnormality of the ear
hyperammonemia	1	Abnormality of metabolism/homeostasis
hyperbilirubinemia	1	Abnormality of metabolism/homeostasis
hyperhomocystinemia	1	Abnormality of metabolism/homeostasis
hypermyotonia	1	Abnormality of the musculature
hypocalcemia	1	Abnormality of metabolism/homeostasis
hypofibrinogenemia	1	Abnormality of blood and blood-forming tissues
hypokalemia	1	Abnormality of metabolism/homeostasis
hyporeflexia	1	Abnormality of the nervous system
impaired pain sensation	1	Abnormality of the nervous system
impaired pursuit initiation and maintenance	1	Abnormality of the eye
impulsive or violent behavior	1	Abnormality of the nervous system
increased facial adipose tissue	1	Abnormality of head and neck	Abnormality of connective tissue
increased head circumference	1	Abnormality of head and neck	Abnormality of the skeletal system
increased subcutaneous truncal adipose tissue	1	Abnormality of the integument	Abnormality of connective tissue
inguinal hernia	1	Abnormality of connective tissue	Abnormality of the digestive system
intracranial hemorrhage	1	Abnormality of the nervous system	Abnormality of the cardiovascular system	Abnormality of blood and blood-forming tissues
lactic acidosis	1	Abnormality of metabolism/homeostasis
large forehead	1	Abnormality of head and neck
laryngeal dystonia	1	Abnormality of the nervous system	Abnormality of the voice
lethargy	1	Abnormality of the nervous system
leukodystrophy	1	Abnormality of the nervous system
low-set ears	1	Abnormality of the ear
lower limb asymmetry	1	Growth abnormality	Abnormality of limbs
malabsorption	1	Abnormality of the digestive system
meconium stained amniotic fluid	1	Abnormality of prenatal development or birth
micrognathia	1	Abnormality of head and neck	Abnormality of the skeletal system
microtia	1	Abnormality of the ear
mixed hearing impairment	1	Abnormality of the ear
moderate receptive language delay	1	Abnormality of the nervous system
myoclonus	1	Abnormality of the nervous system
neonatal hypotonia	1	Abnormality of the musculature
nephrotic syndrome	1	Abnormality of the genitourinary system
neurological speech impairment	1	Abnormality of the nervous system
neuropathy	1	Abnormality of the eye
pectus excavatum	1	Abnormality of the skeletal system
peripheral neuropathy	1	Abnormality of the nervous system
periventricular leukomalacia	1	Abnormality of the nervous system
peroneal muscle atrophy	1	Abnormality of the musculature	Abnormality of limbs
petechiae	1	Abnormality of the integument	Abnormality of the cardiovascular system	Abnormality of blood and blood-forming tissues
pneumonitis	1	Abnormality of the respiratory system
pointed chin	1	Abnormality of head and neck
poor coordination	1	Abnormality of the nervous system
premature closure of fontanelles	1	Abnormality of head and neck	Abnormality of the skeletal system
prominent nasal bridge	1	Abnormality of head and neck
ptosis	1	Abnormality of the eye
pulmonic stenosis	1	Abnormality of the cardiovascular system
punding	1	Abnormality of the nervous system
recurrent respiratory infections	1	Abnormality of the respiratory system	Abnormality of the immune system
reduced tendon reflexes	1	Abnormality of the nervous system
respiratory insufficiency	1	Abnormality of the nervous system
respiratory insufficiency due to muscle weakness	1	Abnormality of the respiratory system	Abnormality of the musculature
rickets	1	Abnormality of the skeletal system
rontotemporal cerebral atrophy	1	Abnormality of the nervous system
single transverse palmar crease	1	Abnormality of the integument	Abnormality of limbs
sinus tachycardia	1	Abnormality of the cardiovascular system
skin rash	1	Abnormality of the integument	Abnormality of the immune system
sparse eyebrow	1	Abnormality of head and neck	Abnormality of the integument
spasmus nutans	1	Abnormality of the eye
strabismus	1	Abnormality of the eye
subarachnoid hemorrhage	1	Abnormality of the nervous system	Abnormality of the cardiovascular system	Abnormality of blood and blood-forming tissues
talipes equinovarus	1	Abnormality of limbs
talipes valgus	1	Abnormality of the skeletal system	Abnormality of limbs
tetraparesis	1	Abnormality of the nervous system
thrombocytosis	1	Abnormality of blood and blood-forming tissues
tip-toe gait	1	Abnormality of the nervous system
ventriculomegaly	1	Abnormality of the nervous system
vertical nystagmus	1	Abnormality of the eye
Vitamin B12 deficiency	1	Abnormality of metabolism/homeostasis
Vitamin B6 deficiency	1	Abnormality of metabolism/homeostasis
vomiting	2	Abnormality of the digestive system
weak cry	1	Abnormality of the voice
weight loss	1	Growth abnormality
