# Supplementary material for: Diagnostic Yields of Trio-WES Accompanied by CNVseq for Rare Neurodevelopmental Disorders
Source: Front Genet. 2019 May 24;10:485. doi: 10.3389/fgene.2019.00485 (PMC6542989; doi:10.3389/fgene.2019.00485)
Supplement: TABLE S3 — The detailed data quality of WES and CNVseq for the cohort. [file Table_3.xlsx]

## Sheet: Sheet1
Patient ID	Average depth (X) of WES	Coverage (%) of WES	Data size of WES (M)	Q20 of WES	Q30 of WES	Reads number of CNVseq	Data size of of CNVseq (M)	Q20 of CNVseq	Q30 of CNVseq
Patient_1	93.16	99.85	11150.7	0.926879	0.843759	27551345	4020	0.952174	0.928114
Patient_2	94.29	99.94	7876.26	0.970382	0.929362	16828988	2430	0.968523	0.91833
Patient_3	154.06	99.94	11236.3	0.976368	0.936042	18278698	2650	0.972727	0.92749
Patient_4	71.67	99.92	5942.5	0.97448	0.931568	14917860	2160	0.973478	0.930162
Patient_5	85.75	99.94	8796.34	0.966259	0.914984	27551104	4010	0.972174	0.928114
Patient_6	70.54	99.84	8963.81	0.966843	0.919273	17843222	2610	0.97	0.93
Patient_7	190.12	99.84	12520.6	0.95698	0.893297	20542149	2930	0.93234	0.851666
Patient_8	106.14	99.91	10371.7	0.951843	0.88558	20989420	3120	0.99	0.94
Patient_9	100.53	99.78	7093.57	0.985407	0.951429	21256268	3060	0.962017	0.917301
Patient_10	79.68	99.95	6944.19	0.974153	0.935205	15737127	2300	0.974262	0.940543
Patient_11	131.86	99.95	11647.9	0.97219	0.928026	11278168	1640	0.976889	0.937345
Patient_12	108.83	99.93	8140.1	0.975517	0.93435	19597159	2850	0.972773	0.927514
Patient_13	88.82	99.71	8610.25	0.940252	0.864822	16271886	2154	0.98	0.94
Patient_14	75.06	99.92	6467.78	0.978163	0.945324	16378259	2370	0.980388	0.95236
Patient_15	106.34	99.83	9287.33	0.970284	0.930517	20347456	2970	0.970105	0.926328
Patient_16	117.73	99.78	8639.18	0.985616	0.951746	21579008	3130	0.966755	0.92366
Patient_17	115.46	99.94	8877.43	0.972262	0.926401	23976072	3490	0.969837	0.931454
Patient_18	118.12	99.94	9768.97	0.964128	0.918475	25713574	3730	0.945386	0.870827
Patient_19	101.82	99.95	9310	0.978984	0.947224	15378933	2250	0.972681	0.937072
Patient_20	136.25	99.93	12152.1	0.943223	0.870391	22194361	3190	0.947765	0.880602
Patient_21	142.61	99.94	9590.5	0.965473	0.914946	20236746	2930	0.958057	0.90526
Patient_22	96.59	99.94	7667.04	0.967438	0.916557	17479068	2500	0.966308	0.913011
Patient_23	115.46	99.94	8877.43	0.972262	0.926401	20093922	2910	0.972884	0.926126
Patient_24	106.96	99.83	8080.11	0.948386	0.881846	20051886	2879	0.99	0.95
Patient_25	80.18	99.94	7149.84	0.978007	0.945834	16769988	2390	0.99	0.95
Patient_26	98.69	99.95	8179.12	0.958709	0.939196	21135519	3060	0.981584	0.955143
Patient_27	131.35	99.93	9748.93	0.977496	0.937558	21471084	3060	0.979642	0.941602
Patient_28	105.92	99.83	9280.33	0.951255	0.886814	28669984	4370	0.972507	0.914511
Patient_29	103.53	99.93	8547.42	0.954234	0.8923	16828988	2430	0.968523	0.91833
Patient_30	85.5	99.94	7032.43	0.981486	0.939781	16164374	2370	0.935703	0.867545
Patient_31	130.06	99.84	9346.38	0.959879	0.896814	17576888	2590	0.980744	0.923263
Patient_32	105.46	99.9	10334.9	0.949712	0.886028	20945909	3020	0.964734	0.916768
Patient_33	97.11	99.94	7345.73	0.983989	0.948061	25871753	3680	0.962487	0.917011
Patient_34	104.37	99.81	8445.19	0.984915	0.949143	15503584	2230	0.968785	0.919242
Patient_35	110.75	99.95	9821.86	0.981949	0.940593	28669084	4170	0.972507	0.924511
Patient_36	89.26	99.95	7581.7	0.981559	0.939399	23593320	3390	0.958633	0.90868
Patient_37	75.63	99.79	6642.85	0.981773	0.940374	27157701	3890	0.953761	0.897662
Patient_38	73.66	99.79	5926.58	0.983656	0.945853	17576288	2520	0.970744	0.923263
Patient_39	85.39	99.68	7031.43	0.979125	0.935986	23134465	3360	0.952255	0.897075
Patient_40	139.73	99.33	11431.5	0.987145	0.955902	12461941	1778	0.99	0.95
Patient_41	96.08	99.87	7451.68	0.975462	0.926062	18393658	2631	0.98	0.94
Patient_42	119.44	99.88	9175.2	0.981688	0.942626	21338056	3131	0.93	0.897075
Patient_43	185.8	99.94	14743.7	0.981929	0.942394	18053527	2551	0.98	0.94
Patient_44	114.01	99.84	8787.79	0.981569	0.941666	15970092	2295	0.98	0.93
Patient_45	118.39	99.66	8603.73	0.981486	0.939781	17842111	2510	0.98	0.93
Patient_46	114.34	99.69	9303.97	0.984282	0.946296	20988420	3020	0.98	0.94
Patient_47	118.44	99.86	8026	0.985125	0.94909	10787099	1531	0.98	0.95
Patient_48	131.37	99.69	9357.88	0.984809	0.949807	17271886	2454	0.98	0.94
Patient_49	126.71	99.67	9346.38	0.988504	0.960429	20051776	2872	0.99	0.95
Patient_50	112.01	99.71	8367.37	0.98828	0.957345	16769063	2370	0.99	0.95
Patient_51	126.34	99.58	9615.3	0.986452	0.953302	18824419	2683	0.99	0.95
Patient_52	87.75	99.77	6444.38	0.984842	0.949888	14834764	2068	0.99	0.95
Patient_53	104.21	99.6	7635.32	0.981559	0.94059	14891042	2106	0.98	0.94
Patient_54	110.66	99.76	7927.6	0.979543	0.936635	21260648	3070	0.950392	0.895453
