# Supplementary material for: Diagnostic Yields of Trio-WES Accompanied by CNVseq for Rare Neurodevelopmental Disorders
Source: Front Genet. 2019 May 24;10:485. doi: 10.3389/fgene.2019.00485 (PMC6542989; doi:10.3389/fgene.2019.00485)
Supplement: TABLE S4 — Detailed information of the variants identified in the cohort by Trio-WES. [file Table_4.xlsx]

## Sheet: Sheet1
Patient ID	Gene	Chr	Variants of nucleic acid	dbSNP	1000 Genomes	1000 Genomes South Asians	1000 Genomes North Asian	ExAC	ExAC East Asian	ACMG grade	Proband	Father	Mother
Patient_1	PCDH15	chr10:55582206-55582232	c.5275(exon35)_c.5301(exon35)delCCTATTTCTCCTCCTTCTCCTCCTCCT	NR	NR	NR	NR	0.0022	/	Likely pathogenic: PM2+PP1+PM4+PM3	0.52 =46/89	0.00 =0/91	0.44 =34/77
Patient_1	PCDH15	chr10:55587197-55587198	c.4337(exon33)_c.4338(exon33)insGCCGCC	0.0002	0.0024	0.0048	NR	0.0024	/	Likely pathogenic:PM2+PP1+PM4+PM3	0.41 =37/91	0.38 =31/81	0.00 =0/89
Patient_2	MED13L	chr12:116404014	c.6260(exon29)delC	NR	NR	NR	NR	NR	/	Pathogenic: PM1+PP1+PS2+PVS1	0.45 =33/73	0.00 =0/111	0.01 =1/85
Patient_3	IGHMBP2	chr11:68696792-68696792	c.1202(exon8)A>G	NR	NR	NR	NR	NR	NR	Pathogenic: PS1+PM1+PM2+PM	0.56 =45/81	0.43 =20/46	0.00 =0/37
Patient_3	IGHMBP2	chr11:68702827-68702827	c.1693(exon12)G>A	NR	NR	NR	NR	NR	NR	Likely pathogenic: PM1+PM2+PM+PM3	0.49 =41/84	0.00 =0/45	0.63 =24/38
Patient_6	ZEB2	chr2:145156574-145156577	c.2177(exon8)_c.2180(exon8)delCTTT	NR	NR	NR	NR	NR	/	Pathogenic: PM1+PP1+PS2+PVS1	0.50 =33/66	0.00 =0/64	0.00 =0/43
Patient_8	DHCR7	chr11:71155082	c.278C>T(exon4)	NR	NR	NR	NR	7e-05	/	Pathogenic:PM2+PP1+PS1+PP3	0.44 =32/73	0.50 =55/109	0.00 =0/60
Patient_8	DHCR7	chr11:71148914	c.907G>A(exon8)	NR	NR	NR	NR	0.00046	/	Pathogenic:PM2+PP1+PS1+PP3	0.50 =32/64	0.00 =0/89	0.42 =29/69
Patient_12	AIFM1	chrX:129281749-129281749	c.452(exon4)G>A	NR	NR	NR	NR	0.0001	NR	Likely pathogenic: PM1+PM2+PM	1.00 =58/58	0.00 =0/45	0.46 =65/141
Patient_13	TCF4	chr18:52901777	c.1486+2T>G(IVS16)	NR	NR	NR	NR	NR	/	Pathogenic:PM2+PP1+PS2+PVS1	0.61 =54/88	0.00 =0/86	0.00 =0/88
Patient_21	MECP2	chrX:153295817-153357667	gain(EXON:2_4)							Pathogenic:PM2+PP1+PS2+PS1
Patient_22	BRWD3	chrX:80049196-80049196	c.256(exon5)G>A	NR	NR	NR	NR	NR	NR	Likely pathogenic: PM1+PM2+PM1	1.00 =40/40	0.00 =0/38	0.54 =57/106
Patient_24	TRIOBP	chr22:38106473	c.154G>A(exon4)	0.0004	0.0024	NR	0.0049	0.0017	/	Uncertain significance:PM2+PP1+PM3	0.57 =21/37	0.49 =26/53	0.00 =0/90
Patient_24	TRIOBP	chr22:38164156	c.6548G>A(exon19)	NR	NR	NR	NR	0.00054	/	Uncertain significance:PM2+PP1+PM3	0.52 =23/44	0.00 =0/55	0.62 =41/66
Patient_25	NFIX	chr19:13184719-13186485	loss1(EXON:5_6)	NR	NR	NR	NR	NR	/	Pathogenic: PM2+PP1+PS2+PVS1+PP3
Patient_32	COL6A1	chr21:47421166-47422624	gain1(EXON:1_35)	NR	NR	NR	NR	NR	/	Pathogenic: PM2+PP1+PS2+PM4+PP3
Patient_34	SMC3	chr10:112343696-112343699	c.1067(exon12)_c.1070(exon12)delAGAA	NR	NR	NR	NR	NR	NR	Pathogenic: PVS1+PS2+PM2	0.40 =18/45	0.00 =0/37	0.00 =0/40
Patient_34	MECP2	chrX:153296354-153296354	c.925(exon4)C>T	NR	NR	NR	NR	NR	NR	Likely pathogenic: PS2+PM2+PM	0.52 =170/324	0.00 =0/141	0.00 =0/290
Patient_35	OCRL	chrX:128722949-128722949	c.2428(exon22)C>T	NR	NR	NR	NR	NR	NR	Pathogenic: PVS1+PS2+PM2+PM	1.00 =43/43	0.00 =0/39	0.00 =0/64
Patient_36	NDUFS1	chr2:207017232-207017232	c.64(exon3)C>T	1.6e-05	NR	NR	NR	0.0003	0.0003	Pathogenic: PVS1+PM2+PM	0.59 =27/46	0.45 =30/67	0.00 =0/34
Patient_36	NDUFS1	chr2:207009643-207009643	c.845(exon9)A>G	8e-06	NR	NR	NR	NR	NR	Likely pathogenic: PM1+PM2+PM+ PM3	0.39 =22/57	0.00 =0/46	0.47 =35/75
Patient_37	MECP2	chrX:153296593-153296593	c.686(exon4)C>A	NR	NR	NR	NR	NR	NR	Pathogenic: PVS1+PS2+PM2+PM+PM5	0.43 =91/211	0.00 =0/141	0.00 =0/311
Patient_38	MLC1	chr22:50521574-50521574	c.206(exon3)C>T	8e-06	NR	NR	NR	0.0001	NR	Pathogenic: PS1+PM1+PM2+PM	0.43 =10/23	0.46 =24/52	0.00 =0/38
Patient_38	MLC1	chr22:50506923-50506923	c.833(exon10)A>G	NR	NR	NR	NR	NR	NR	Likely pathogenic: PM1+PM2+PM5+PM+ PM3	0.41 =12/29	0.00 =0/35	0.46 =31/67
Patient_40	GPT2	chr16:46956288-46956288	c.1172(exon9)C>T	NR	NR	NR	NR	NR	NR	Uncertain significance: PM1+PM2+PP3	1.00 =63/63	0.49 =29/59	0.00 =0/42
Patient_43	NEB	chr2:152471050-152471050	c.11341(exon77)C>T	0.00017	NR	NR	NR	0.0021	0.0021	Likely pathogenic: PM1+PM2+PP3+PM3	0.44 =102/232	0.41 =81/200	0.00 =0/78
Patient_43	NEB	chr2:152354775-152354775	c.24311(exon171)C>A	NR	NR	NR	NR	NR	NR	Pathogenic: PVS1+PM2+PP3	0.49 =37/76	0.00 =0/40	0.52 =32/61
Patient_44	PLP1	chrX:103040610-103040610	c.104(exon2)G>A	NR	NR	NR	NR	NR	NR	Likely pathogenic: PS1+PM1+PM2+PP3	1.00 =347/348	0.00 =0/178	0.46 =315/688
Patient_45	PAH	chr12:103246707-103246707	c.728(exon7)G>A	5.6e-05	0.0024	NR	0.0049	0.0003	0.0003	Pathogenic: PS1+PS4 +PM1+PM2+PP3	0.48 =31/64	0.48 =32/66	0.00 =0/38
Patient_45	PAH	chr12:103245502-103245502	c.875(exon8)C>T	NR	NR	NR	NR	NR	NR	Pathogenic: PS1+PM1+PM2+PP3+PM3	0.79 =41/52	0.00 =0/31	0.37 =14/38
Patient_46	FOXP1	chr3:71021728-71021728	c.1627(exon18)C>T	NR	NR	NR	NR	NR	NR	Pathogenic: PVS1+PS2+PM2+PP3	0.48 =32/67	0.00 =0/45	0.00 =0/47
Patient_48	POLR1A	chr2:86276114-86276114	c.2527(exon18)C>T	8e-06	NR	NR	NR	NR	NR	Pathogenic: PVS1+PS2+PM2+PP3	0.55 =36/66	0.00 =0/47	0.00 =0/40
Patient_48	SMN1	chr5:70247773-70247773	c.840C>T	NR	NR	NR	NR	NR	NR	Pathogenic: PVS1+PM2 +PS1	0.01 =1/88	0.36 =52/144	0.28 =29/102
Patient_50	MMACHC	chr1:45974647-45974647	c.609(exon4)G>A	0.00019	NR	NR	NR	0.0005	0.0005	Pathogenic: PVS1+PS1+PS4 +PM2+PP3	1.00 =137/137	0.45 =54/120	0.48 =58/121
Patient_50	DEPDC5	chr22:32217552-32217553	c.1935(exon23)_c.1936(exon23)insA	NR	NR	NR	NR	NR	NR	Pathogenic: PVS1+PS2+PM2	0.47 =50/106	0.00 =0/64	0.00 =0/76
Patient_53	IFIH1	chr2:163137845-163137845	c.1517(exon7)T>A	NR	NR	NR	NR	NR	NR	Likely pathogenic: PM1+PM2+PP3+PP1	0.48 =14/29	0.00 =0/35	0.59 =19/32
